# Supplementary material for: Unraveling the Serum Metabolomic Profile of Post-partum Depression
Source: Front Neurosci. 2019 Aug 23;13:833. doi: 10.3389/fnins.2019.00833 (PMC6716353; doi:10.3389/fnins.2019.00833)
Supplement: TABLE S4 — Raw quantification data for measured metabolites (signal intensities). NA denotes non-quantified metabolites for the corresponding subject. [file Table_4.xls]

## Sheet: metabolites
Metabolite	1PPD	2PPD	3PPD	4PPD	5PPD	6PPD	7PPD	8PPD	9PPD	10PPD	1CT	2CT	3CT	4CT	5CT	6CT	7CT	8CT	9CT	10CT
1,3-diphopshateglycerate	62106.8	156082	127570	94690.5	99005.4	166243	149411	126668	44090.3	87899	129962	94228.1	172979	121910	104695	90927.4	243299	140636	148279	27053.9
1-methyladenosine	70143.4	71784.8	94703.5	41808.2	86980	96493.5	145504	61537.7	55579.4	123764	91949.4	112979	80539.9	64033.9	135239	59535.6	76475.5	70439.7	51602.9	53364.2
1-methyl-histidine	5.36788e+06	NA	NA	NA	1.07105e+06	3.33708e+07	NA	2.1433e+07	2.33138e+07	NA	2.5424e+07	NA	4.05087e+07	1.65286e+07	1.87894e+07	1.84593e+07	2.61823e+06	2.53675e+07	4.34085e+07	3.02544e+07
2,3-dihydroxybenzoic acid	989853	779930	642334	NA	606501	811826	857708	457124	NA	724520	NA	669044	482018	463824	463205	457586	498998	497676	938423	NA
2,3-diphosphoglyceric acid	407833	283884	102611	75695	167361	471911	255277	139863	15637.8	410329	164917	188215	329646	97404.9	180223	192276	841062	144225	250197	70791.2
2-aminooctanoic acid	8.98986e+06	9.48614e+06	7.17153e+06	7.18445e+06	1.15097e+07	1.30595e+07	7.12269e+06	7.43686e+06	1.20032e+07	8.99637e+06	7.25319e+06	7.71216e+06	1.54724e+07	5.15654e+06	6.11071e+06	7.74088e+06	2.19033e+07	6.39209e+06	8.90589e+06	1.0624e+07
2-dehydro-D-gluconate	243691	320426	318915	330510	205009	458387	369309	230687	219701	213220	378562	266514	348219	222236	195673	228247	275485	236011	258196	184059
2-deoxyglucose-6-phosphate	336075	559414	329848	226875	383182	582920	348880	342687	107118	454655	322797	321847	497979	335197	270486	309302	959335	507071	478810	119115
2-hydroxy-2-methylbutanedioic acid	2.40054e+06	2.70826e+06	3.28898e+06	2.72336e+06	2.32637e+06	3.23415e+06	3.91413e+06	2.56448e+06	3.63842e+06	2.60331e+06	1.91089e+06	2.35803e+06	2.10246e+06	3.33984e+06	4.22923e+06	3.31395e+06	2.52575e+06	2.49325e+06	2.3096e+06	1.9021e+06
2-hydroxygluterate	6.13832e+06	3.84787e+06	3.64129e+06	2.80152e+06	3.43807e+06	5.8585e+06	4.52735e+06	3.97434e+06	2.61741e+06	5.13824e+06	4.2611e+06	5.01767e+06	3.48968e+06	3.57385e+06	4.52621e+06	5.70925e+06	3.72255e+06	3.85157e+06	3.11006e+06	3.11053e+06
2-isopropylmalic acid	575962	724111	575945	579753	660884	887051	873581	833355	855025	780059	568486	946118	670798	567128	628354	951170	598044	669103	879350	748601
2-ketohaxanoic acid	128074	136232	87671.8	69660.7	70163.5	86549.9	116342	119197	59298.6	113294	112652	146827	113883	77713.5	108877	138355	102015	101940	106123	171499
2-keto-isovalerate	1.76324e+06	2.31762e+06	1.84387e+06	1.79517e+06	1.56909e+06	2.58831e+06	1.54164e+06	1.68319e+06	995708	1.66553e+06	1.5056e+06	1.85298e+06	1.88282e+06	1.40103e+06	2.67541e+06	1.99254e+06	1.76262e+06	2.2743e+06	1.46821e+06	1.45024e+06
2-oxo-4-methylthiobutanoate	19720.3	25075	39242.1	21793.3	19897.2	32830.8	65108	28742.8	10985.6	10979.8	19351.4	25610.3	6085.96	27413.9	11885.3	24872.2	8056.1	4067.87	5507.07	7934.31
2-oxobutanoate	387205	308896	567695	333290	209670	260815	244873	234322	131301	295978	281258	224607	278181	419765	308759	298948	257719	548329	259380	151997
3-hydroxy-3-methylglutaryl-CoA	NA	NA	NA	NA	NA	NA	NA	NA	NA	NA	NA	NA	NA	5915.93	NA	NA	NA	NA	NA	NA
3-hydroxybuterate	2.29728e+06	5.01825e+06	1.49322e+06	4.67875e+06	1.08269e+06	1.68883e+06	1.64037e+06	5.1012e+06	1.68973e+06	5.28086e+06	2.10356e+06	1.24404e+06	7.62777e+06	3.14714e+06	8.47503e+06	1.32671e+06	4.35042e+06	1.48574e+06	2.38316e+06	3.23404e+06
3-hydroxybutyryl-CoA	NA	NA	NA	NA	NA	NA	NA	NA	NA	NA	NA	NA	NA	NA	NA	NA	NA	NA	NA	NA
3-methylphenylacetic acid	125479	114857	45601.5	56024	93497.2	81530	52296.7	18008.5	34561.1	109285	63686.4	114341	97841.4	87034.4	69084.1	47470.1	117343	27272.7	61580.7	26079.4
3-phosphoglycerate	111558	127783	51863.3	79694.9	68407.4	159412	98428.6	60047	81466.9	82007.6	73498.8	98687.4	51374.1	61220.3	81625.7	112895	111345	81902.4	159756	118677
3-phospho-serine	5004.33	NA	NA	NA	3376.77	NA	NA	NA	NA	NA	3381.51	NA	6892.14	6054.92	NA	10138.4	10143.1	10198.1	12703.8	NA
3-S-methylthiopropionate	228908	144956	74883	52270.9	74179.4	271203	192278	62496.7	49699	165933	58583.4	155545	133768	68122.4	46057.9	49126	45826.7	53970.8	338637	60332.7
4-aminobutyrate	24429	13506.3	29503.9	18603.6	28729.1	73522	32194.1	42237.2	11818	34743	20936.8	46698.6	14713.6	11784.5	27935.8	32123.6	38802.9	39730	22796.3	29580.1
4-phosphopantothenate	25345.9	NA	10986.8	15974.3	5915.79	7130.63	10982.8	10142.7	NA	14402.7	6520.17	20283	30392.9	5915.82	10956	8468.53	3462.13	12678.7	8460.95	19441.6
4-pyridoxic acid	63128.4	101102	68705.3	122778	89964.1	78528	130855	53896.3	95672.9	93958.7	112001	106224	102909	86058.2	60446.5	85836.7	71363.6	84080.3	96374.6	110115
5-methoxytryptophan	NA	12876.4	25183	5918.42	30413.6	13534.2	12710.8	NA	19438.9	34683.4	10997.9	8454.3	10142.9	6538.86	11836.5	7607.33	31272.2	13597.8	4993.98	5832.52
5-methyl-THF	6814.92	8451.5	5071.47	NA	5915.97	3457.92	NA	NA	NA	3380.17	NA	13523.2	9129.8	NA	NA	3366.16	4362.51	NA	6250.63	NA
5-phosphoribosyl-1-pyrophosphate	33784.7	5206.41	NA	NA	8441.67	7588.27	6650.16	NA	NA	5929.18	NA	NA	4871.47	6182.88	7609.7	NA	NA	8444.19	15187.5	NA
6-phospho-D-gluconate	12680.9	NA	9252.2	6740.98	13524.2	14377.4	34635.1	13231	14367.5	21969.3	15364.3	11831.7	10822.8	11773.4	10984.8	10012.3	10139.4	NA	11776	10946.2
7,8-dihydrofolate	NA	NA	NA	NA	NA	6756.98	NA	7560.06	4224.59	NA	NA	NA	NA	NA	NA	NA	NA	NA	NA	NA
7-methylguanosine	NA	132724	5144.68	6719.27	23331.5	17784.4	4017.7	6119.84	14965.7	14492.9	NA	120038	4921.53	4763.01	15603.1	4401.4	9737.09	5601.06	17698.6	17444.7
acadesine	10226.3	4083.35	17788.8	5950.08	7497.45	NA	9302.75	NA	16051.4	NA	NA	NA	NA	7249.03	28737.1	NA	NA	NA	31103.9	5993.87
acetoacetate	354560	206953	204824	236765	223219	537967	288622	229651	268528	581094	276769	262640	422032	340398	351799	621657	210763	155112	241473	111448
acetoacetyl-CoA	NA	NA	NA	NA	NA	NA	NA	NA	NA	NA	NA	NA	NA	NA	NA	NA	NA	NA	NA	NA
acetylcarnitine DL	102298613	1.73244e+08	1.11129e+08	1.0632e+08	8.73773e+07	5.69495e+07	1.34536e+08	1.06537e+08	9.6489e+07	1.63857e+08	6.87395e+07	1.14853e+08	1.25091e+08	8.80844e+07	6.99817e+07	6.65964e+07	1.52582e+08	1.21327e+08	1.26383e+08	4.02831e+07
acetyl-CoA	NA	NA	NA	NA	NA	NA	NA	NA	NA	NA	NA	NA	NA	NA	NA	NA	NA	NA	NA	NA
acetyllysine	8.7302e+06	4.66645e+06	4.46772e+06	3.88687e+06	4.6256e+06	6.57651e+06	3.97923e+06	3.72434e+06	1.03921e+07	4.52955e+06	6.55582e+06	4.44102e+06	4.99586e+06	4.98228e+06	4.28773e+06	3.70224e+06	4.55775e+06	6.92055e+06	6.67031e+06	2.37912e+06
acetylphosphate	NA	24882.4	29642.8	14627.5	29908.8	23605.8	18100.3	8410.95	9879.86	28865.3	36795	47344.4	34647.5	55334.8	25276.8	73228	60897.1	16186.3	13702.7	9123.58
aconitate	4.37644e+06	4.12635e+06	4.66603e+06	2.85389e+06	4.6485e+06	5.94088e+06	3.39539e+06	3.97382e+06	3.04788e+06	4.46011e+06	3.24594e+06	3.23845e+06	3.16993e+06	3.54139e+06	4.5236e+06	3.28015e+06	4.2906e+06	3.81773e+06	4.06915e+06	1.91876e+06
adenine	3.00509e+06	2.31772e+06	1.94904e+06	1.57843e+06	2.87672e+06	1.93563e+06	2.10926e+06	1.40925e+06	1.56485e+06	2.176e+06	1.85793e+06	3.0479e+06	2.04704e+06	2.07831e+06	1.50785e+06	2.89138e+06	2.46117e+06	2.23719e+06	2.3454e+06	1.93149e+06
adenosine	21384	16011.7	15939.6	NA	8936.48	32211.3	36591	27948.9	5720.81	16531.3	10543.7	17555.5	30384	5549.47	5171.54	12318.9	18097	26185	3690.42	17781
adenosine 5-phosphosulfate	NA	NA	NA	NA	NA	NA	NA	NA	NA	6949.94	NA	NA	5033.67	NA	NA	NA	3436.36	NA	14096.7	10129.4
adenylosuccinate	16061.4	18596	9296.01	7607.14	6762.91	5071.63	4227.07	16061.5	9298.5	NA	NA	7607.2	NA	5071.43	NA	NA	5918.42	NA	6762.84	NA
ADP-D-glucose	NA	NA	NA	NA	NA	4210.61	NA	NA	NA	NA	NA	NA	NA	NA	NA	NA	NA	NA	NA	NA
ADP	NA	4219.18	NA	NA	NA	NA	NA	NA	4227.11	8449.05	NA	NA	NA	NA	5071.59	5916.82	8443.14	NA	NA	4828.95
a-ketoglutarate	2.43513e+06	6.57719e+06	7.37543e+06	4.14889e+06	6.04213e+06	5.2034e+06	5.73602e+06	4.70048e+06	3.4112e+06	3.84765e+06	4.89988e+06	4.13118e+06	6.96693e+06	3.63865e+06	4.29065e+06	3.72587e+06	6.55535e+06	5.36357e+06	5.48563e+06	4.3095e+06
alanine	3.88499e+07	2.49984e+07	3.13108e+07	1.5294e+07	3.12489e+07	4.03641e+07	2.46403e+07	2.70465e+07	2.16399e+07	2.83389e+07	3.23953e+07	3.43196e+07	2.8283e+07	2.70487e+07	2.51473e+07	3.77923e+07	3.26414e+07	3.32632e+07	2.51337e+07	2.89333e+07
allantoate	346154	156085	172737	85404.4	164582	212068	212805	115762	174588	280194	250314	326947	279536	226209	98431.2	186765	123722	156170	303123	125728
allantoin	422603	266166	310381	351147	689914	443316	255489	471830	383700	678256	509365	559007	585785	525440	483577	341443	654961	408499	241036	472114
aminoadipic acid	467262	235539	213289	141465	286830	385681	398750	220502	387941	389300	262873	371839	466156	339272	167798	226765	334541	322182	579953	546727
aminoimidazole carboxamide ribonucleotide	9316.68	9935.46	13543.6	12650	14370	27581.9	15800.5	7594.87	22815.1	8478.71	9287.58	NA	6937.4	16083.1	NA	10127.8	9314.18	NA	14372.2	13523
AMP	30907.3	43890.2	40593.8	15214.5	31273.6	62583.3	38039.3	55788.6	27899.1	21986	36355.5	21974.1	89564.9	40587.7	28738.9	44697	53319.7	35500.4	46942.9	41408.2
anthranilate	2.87478e+07	3.49098e+07	3.28463e+07	1.28667e+07	3.04059e+07	3.35697e+07	2.83731e+07	2.68753e+07	3.69509e+07	2.88057e+07	1.64412e+07	3.3532e+07	3.56883e+07	4.04644e+07	2.70126e+07	2.8458e+07	4.28824e+07	2.99844e+07	2.49186e+07	3.10618e+07
arginine	9.67569e+07	7.53894e+07	8.40136e+07	5.10669e+07	8.38807e+07	1.06792e+08	9.96898e+07	7.76694e+07	6.14607e+07	1.13565e+08	8.4434e+07	1.11951e+08	1.12266e+08	1.09508e+08	7.26985e+07	1.07447e+08	8.4938e+07	9.34028e+07	1.06616e+08	8.95894e+07
arginosuccinic acid	801650	246508	207052	73402.9	183259	205818	216118	166136	85405.7	393116	74681.3	235513	198635	161366	124006	226634	202275	239569	178793	133855
ascorbic acid	3.73408e+06	1.694e+06	1.38009e+06	701912	2.42501e+06	855786	1.66758e+06	380236	1.66035e+06	706009	613392	1.03388e+06	395063	654147	2.7933e+06	3.66584e+06	1.4117e+06	2.95529e+06	1.31146e+06	475848
asparagine	9.75444e+06	1.08733e+07	7.37459e+06	4.84143e+06	7.53409e+06	8.94685e+06	1.0567e+07	5.87202e+06	5.14947e+06	8.02153e+06	7.11147e+06	7.17386e+06	9.51883e+06	1.01721e+07	6.43095e+06	6.23259e+06	8.54793e+06	9.26294e+06	7.60819e+06	1.22429e+07
aspartate	1.22363e+07	6.06461e+06	8.56355e+06	6.15408e+06	6.45107e+06	1.1025e+07	8.73944e+06	6.27326e+06	4.45556e+06	1.04432e+07	7.66058e+06	9.20566e+06	5.53573e+06	8.24591e+06	6.17877e+06	1.07061e+07	6.86122e+06	1.0273e+07	8.62376e+06	8.17714e+06
ATP	15211.9	8377.23	5914.49	4257.85	7607.3	3384.39	3376.05	NA	NA	8467.22	NA	3361.6	NA	NA	NA	NA	4227.04	NA	NA	3380.14
atrolactic acid	41088.7	137608	99435.5	64666.2	48588.3	35394.1	56338.9	88326.6	35507.5	37726	59278.3	130548	42077.1	52495.9	73415.9	46332.9	44924.5	70769.3	90651.6	55731.8
betaine	2.00339e+08	2.14155e+08	1.95154e+08	1.85255e+08	2.07005e+08	2.06777e+08	1.9338e+08	1.66841e+08	1.80311e+08	1.66242e+08	1.25766e+08	1.59202e+08	1.84443e+08	1.47602e+08	187802998	2.06999e+08	2.13858e+08	1.96735e+08	1.63502e+08	1.31276e+08
betaine aldehyde	1.30076e+06	1.83415e+06	1.91838e+06	1.27984e+06	1.70504e+06	1.61308e+06	1.58661e+06	1.32372e+06	1.13845e+06	1.92662e+06	994521	1.70116e+06	1.72045e+06	1.19318e+06	1.10755e+06	1.78329e+06	2.2063e+06	2.02615e+06	1.83839e+06	973386
biotin	267614	258527	154033	104082	125201	NA	208700	209507	183268	125902	263289	NA	209938	NA	185062	NA	165354	65831.4	NA	NA
butyryl-CoA	NA	NA	NA	NA	4227.26	NA	NA	5915.88	NA	NA	NA	NA	NA	NA	NA	NA	NA	NA	NA	NA
carbamoyl phosphate	212930	155698	178247	76162.8	170723	130859	105882	175667	71016.5	175035	168928	102432	235797	166254	319376	155093	166964	102770	104781	240609
carnitine	1.95791e+08	2.32085e+08	2.1325e+08	2.036e+08	2.3393e+08	1.885e+08	219594833	2.00114e+08	1.91623e+08	2.27055e+08	133108777	1.98688e+08	1.90254e+08	1.52148e+08	173331947	2.21176e+08	2.55211e+08	1.95035e+08	2.34023e+08	1.77769e+08
CDP-choline	NA	16915.7	NA	NA	NA	7606.19	NA	NA	10143	4222.74	NA	NA	NA	NA	5081.03	NA	NA	NA	3321.98	5915.93
CDP-ethanolamine	NA	NA	NA	NA	NA	NA	NA	NA	NA	3380.13	NA	NA	NA	NA	4977.39	NA	NA	NA	NA	NA
CDP	45586.8	33940.2	39611.6	44607.9	10882.7	44991	19808.9	18718	60006.5	30461.8	36862.6	12410.9	14391.1	29049.9	71614.7	18107.2	40892	57427.9	11742	36215.1
cellobiose	95579.8	53838.4	84525.2	10132.1	123126	160567	21129.7	53267	49868	95535.8	145447	77758.6	128636	68047.7	117463	61725.1	92857.9	45790	65049.3	69363.2
cholesterol	582973	1.05654e+06	1.15123e+06	1.70955e+06	1.3099e+06	620388	766655	1.87901e+06	883238	769176	2.45533e+06	1.14109e+06	835528	768277	3.01919e+06	1.55019e+06	1.01997e+06	824938	3.04557e+06	1.41913e+06
cholesteryl sulfate	2.64554e+07	2.22073e+07	2.96009e+07	3.29277e+07	2.50696e+07	3.56124e+07	1.71588e+07	2.3977e+07	1.47623e+07	1.79496e+07	3.3028e+07	1.89006e+07	1.67683e+07	2.25187e+07	1.84959e+07	1.20727e+07	1.12033e+07	1.72169e+07	3.35381e+07	3.45243e+07
cholic acid	10482.3	11757	9552	NA	5419.21	5022.18	NA	NA	NA	NA	104165	NA	2942.22	4354.51	4830.31	12463.6	6634.55	NA	NA	107689
choline	386454	257335	517340	1.50429e+06	815572	184472	NA	1.35824e+06	1.27209e+06	860678	582156	NA	304125	202458	1.57353e+06	950611	309033	664957	NA	1.59842e+06
citraconic acid	9.21082e+06	9.37787e+06	8.93806e+06	6.00418e+06	8.29783e+06	1.16105e+07	7.12311e+06	7.28783e+06	5.27756e+06	9.32074e+06	5.95031e+06	8.12981e+06	6.75041e+06	6.13113e+06	7.92992e+06	6.95e+06	8.08923e+06	7.0418e+06	7.97848e+06	4.26537e+06
citrate	9.83763e+07	8.47684e+07	9.12585e+07	4.24259e+07	7.35357e+07	9.66938e+07	5.76978e+07	6.30522e+07	5.38269e+07	6.953e+07	5.8438e+07	7.12887e+07	7.17672e+07	5.58766e+07	6.72598e+07	6.62692e+07	6.64176e+07	74776362	6.79406e+07	4.79447e+07
citrate-isocitrate	197465376	1.69364e+08	1.63135e+08	8.6633e+07	1.5655e+08	2.00808e+08	1.12456e+08	1.32027e+08	1.07961e+08	1.48725e+08	1.07342e+08	1.55563e+08	145243036	1.19261e+08	131402546	1.45933e+08	1.41097e+08	1.2747e+08	1.35558e+08	9.10357e+07
citrulline	1.70825e+07	1.97721e+07	1.72346e+07	9.90206e+06	1.36969e+07	1.10465e+07	1.7469e+07	1.34338e+07	9.57029e+06	1.02161e+07	1.36425e+07	1.90282e+07	2.20138e+07	8.98509e+06	4.49168e+06	1.17364e+07	1.25437e+07	1.61172e+07	1.40871e+07	9.0187e+06
CMP	NA	9308.29	4227.1	NA	NA	5912.53	NA	8454.15	9296.05	3380.17	NA	12678.7	NA	NA	7607.34	4227.06	NA	6760.19	10987.4	10145.3
coenzyme A	6760.13	NA	NA	3379.98	NA	NA	NA	NA	6765.82	3367.59	NA	NA	NA	NA	NA	NA	NA	5073.98	NA	4224.47
creatine	4.17254e+07	4.07571e+07	6.19877e+07	39156572	4.68371e+07	4.67826e+07	7.28588e+07	2.63887e+07	5.49074e+07	39842219	5.94335e+07	8.05701e+07	8.3724e+07	7.53229e+07	4.34045e+07	3.85312e+07	3.74662e+07	4.038e+07	7.4433e+07	8.63586e+07
creatinine	1.76419e+06	1.45226e+06	1.22432e+06	633061	1.06822e+06	1.63066e+06	1.04799e+06	NA	585113	NA	788931	1.33773e+06	1.49194e+06	1.08077e+06	331206	966628	926952	531256	1.17492e+06	1.71435e+06
CTP	20914.3	7615.31	5691.62	8324.29	4226.49	26176.9	9320.78	5061.9	10915.7	16741	8428.81	5006.13	11832	8515.96	4247.21	19426.1	14367.6	10143.2	NA	7629.38
cyclic bis(3->5) dimeric GMP	5071.55	NA	NA	NA	NA	4159.31	NA	NA	NA	NA	NA	NA	NA	NA	NA	NA	NA	NA	NA	NA
cyclic-AMP	83077.6	206442	99614	23571.6	66755.4	316093	96680.9	186842	146221	200075	34653	71012.7	235091	47812.7	53005	240955	234120	51484	331492	214689
cystathionine	50908	12681.2	39726.1	12259.3	44793.4	46483	22750.4	12686.4	81985.8	17707.8	57109.1	59199	27046.4	38031.2	43954.9	19435.9	23693.4	27047.8	26238.2	49880.1
cysteine	5551.31	7996.44	NA	7640.62	NA	5769.78	NA	NA	NA	8187.74	5884.04	22205.3	NA	68445.4	NA	15304.1	NA	NA	6073.57	NA
cystine	5.81431e+06	3.64936e+06	2.08403e+06	1.32587e+06	2.22454e+06	2.33261e+06	6.26353e+06	1.59033e+06	807571	3.50141e+06	2.02245e+06	3.01224e+06	3.25303e+06	1.56095e+06	3.241e+06	2.47337e+06	3.26412e+06	2.90305e+06	2.4452e+06	2.43381e+06
cytidine	107327	141164	57458	73536.9	115798	156569	76072.7	59929.9	48964.4	98052.2	76928.9	43957.3	192594	34576.5	94669.7	61701.5	136065	40575.8	82836.5	72692
cytosine	922816	1.00208e+06	809253	350264	887815	1.19811e+06	779391	538836	665939	743764	697298	824650	935911	692159	343380	599702	734385	608955	969068	815923
dAMP	27048.9	21127.5	6668.47	21120.8	4227.92	18596.7	4889.39	20285.8	14362.6	24510	7607.41	6050.56	14348.7	NA	NA	5941.75	27803.4	7584.57	13520.7	34658.1
dATP	NA	NA	NA	NA	NA	NA	NA	NA	NA	NA	NA	NA	NA	NA	NA	NA	NA	NA	NA	NA
dCDP	NA	NA	6762.54	NA	NA	NA	NA	NA	6756.76	NA	NA	NA	NA	NA	NA	NA	10145	NA	NA	NA
dCMP	NA	NA	6051.23	3370.11	4230	7622.53	5071.51	NA	NA	NA	NA	NA	5070.29	NA	NA	NA	NA	NA	4188.27	3380.11
dCTP	6762.69	NA	5071.57	NA	NA	NA	NA	NA	NA	NA	NA	3380.18	NA	NA	NA	NA	NA	NA	NA	3380.05
dehydroascorbic acid	19533.2	25416.9	5015.22	32953.7	5543.13	34377	NA	4052.21	35596.2	37721.6	8468.44	21084	15498	27044.2	2535.4	33598.9	30356.8	3969.76	43202.8	14598.2
deoxyadenosine	4271.92	3636.39	10114.7	6576.49	16060.7	7607.22	5915.83	NA	3331.27	4971.01	5722.15	4173.61	10134.4	4618.01	NA	6182.77	7603.58	3371.92	9072.68	4213.24
deoxycholic acid	NA	NA	NA	NA	NA	NA	NA	NA	NA	NA	NA	3382.23	8441.35	NA	4173.52	NA	NA	NA	NA	NA
deoxyguanosine	20286.1	14357.7	15375.9	29572.6	17747.8	10140.4	9295.9	15214.4	3336.2	23006.5	20283.2	28737.4	20288.5	18597	3568.67	7509.05	15214.7	26204.6	6651.73	20422.6
deoxyinosine	107538	69403.6	57928.3	101186	83899.9	38210.6	89631.2	64113.5	46157.8	34396.6	39794.5	130336	109938	45497.2	119103	76742	99662.5	97465	74172.7	51969.9
deoxyribose-phosphate	60330.6	51529	20077.5	25572.5	43806.3	18186.4	52835.3	33591.9	10332.5	50958.9	52379.2	53014	35505.9	31301.8	22369.2	33618.1	88121.7	36890.3	50522.2	23655.2
deoxyuridine	107346	83770	51618.6	59997.5	48212.1	32064.4	34651.7	56190.1	27046.4	63849.6	61702.2	112425	77766.7	103065	19428.1	50716.9	96735	60017.4	55747.3	46488.5
dephospho-CoA	NA	4224.49	NA	NA	NA	NA	NA	NA	NA	NA	NA	NA	NA	4228.67	NA	NA	NA	NA	NA	NA
D-erythrose-4-phosphate	58182.5	49748.6	34386.1	16110.5	38645.1	59500	42620.8	25373.8	43930	33141.2	48474.7	51976	37675	37982.6	41413	25901.9	34684.3	55350.3	32946	34238.6
dGDP	9296.01	NA	NA	NA	NA	NA	NA	4224.49	8467.38	NA	NA	9296.02	NA	8450.26	NA	NA	NA	4222.87	NA	3380.17
D-glucarate	50769.7	53693.8	109800	53413.8	81749.3	192533	60853.5	71815.5	43105.1	75208.8	82266.2	89648	38195.3	37186.5	61144.5	60988.5	35522.9	59945.4	55747.5	45518.3
D-gluconate	1.60154e+06	1.5702e+06	1.35676e+06	1.17003e+06	1.435e+06	2.98723e+06	1.38397e+06	1.87263e+06	937576	1.92834e+06	1.58642e+06	2.54244e+06	2.09201e+06	1.40067e+06	1.60643e+06	1.64031e+06	1.2878e+06	1.73799e+06	1.68678e+06	1.24675e+06
D-glucono-δ-lactone-6-phosphate	21243.8	19860.6	23781.6	17023.5	20948.4	19775	14862.4	37271.5	23477	9740.06	NA	32073	5660.51	16731.6	34292	4680.53	17200.8	18645.7	3159.51	16988.2
D-glucosamine-1-phosphate	6762.84	11835.5	9936.34	10990.2	18822	7601.5	11834.2	22824.4	12125.4	4360.1	11698.7	2556.51	8441.71	11831.9	NA	13525.6	16059.2	5243.81	15036.1	26141.2
D-glucosamine-6-phosphate	4179.3	5909.03	13506.6	7656.9	4178.83	6762.09	6744.09	4227.12	11830.5	3378.65	NA	5071.38	5928.45	4227.01	13523.1	5106.46	NA	NA	NA	NA
D-glyceraldehyde-3-phosphate	98684	221203	86294.2	43953.5	65210.4	110315	89545.6	85789.7	41730.4	108230	74215.3	95153	133912	74640.3	84545.2	133044	96851.8	81959.2	110122	94839.6
dGMP	6762.55	17774.7	NA	4632.33	NA	NA	NA	4195.94	NA	4459.7	NA	10126.3	7607.27	NA	15214.4	NA	NA	NA	NA	13523.2
dGTP	NA	12657.3	6762.54	NA	6760.45	NA	4108.23	3431.29	NA	NA	5861.01	NA	NA	4224.64	NA	5018	5071.53	NA	3391.65	NA
dihydroorotate	860480	773021	732022	576303	801015	593535	748165	725506	746571	734758	714064	688691	672550	626472	804135	629618	699130	544315	768753	670257
dihydroxy-acetone-phosphate	19784.6	8052.57	13157.8	18009	NA	19061.1	NA	11044.1	10135.4	14927.5	14577.2	10701.9	5423.48	23363.2	7873.78	7673.62	7232.96	9891.07	6897.39	22827.1
diiodothyronine	NA	NA	NA	NA	NA	NA	NA	NA	NA	NA	NA	NA	NA	NA	NA	NA	NA	NA	NA	NA
dimethylglycine	9.74828e+07	1.03777e+08	8.03016e+07	23416.8	9.26194e+07	1.21926e+08	5.43389e+07	6.92583e+07	89076.8	8.40814e+07	222095	1.15354e+08	8.01094e+07	1.66281e+07	25411.6	9.27068e+07	1.0506e+08	9.13437e+07	6.3899e+07	NA
DL-Pipecolic acid	7.21142e+07	2.02716e+08	1.44357e+08	2.75943e+07	1.62204e+08	7.50245e+07	1.3174e+08	1.16237e+08	9.88345e+07	5.10828e+07	1.07114e+08	1.23484e+08	4.90419e+07	1.02972e+08	3.37593e+07	1.04562e+08	4.02895e+07	1.91211e+08	7.41372e+07	4.78095e+07
D-sedoheptulose-1-7-phosphate	323520	444292	162932	122448	165446	315816	293542	115395	105997	142153	96556.9	290996	92290	93840.8	143952	89365.3	142409	123914	159527	115574
dTDP	NA	NA	NA	7642.95	NA	6869.21	NA	3378.89	NA	NA	5897.68	5964.72	NA	NA	NA	NA	NA	5009.6	NA	5072.4
dTMP	10116.2	27724.7	20038.2	7007.69	15130.6	38593.6	22199.4	8248.66	24444.3	13249.7	10212.2	9565.12	11163.2	12594.5	11637.7	19971.4	11558.1	14505.2	18703.2	10252.8
dTTP	15213.2	8454.08	NA	NA	NA	NA	7616.09	7610.35	NA	5071.45	5904.44	5072.44	4257.21	5057.86	NA	3381.04	NA	NA	6785.73	3379.55
dUMP	14367.7	9334.83	20126.1	NA	16890.8	6760.41	29861.7	16903.6	NA	NA	NA	4245.28	9321.15	NA	9290.01	18597.5	12234.9	21114.1	9116.89	NA
dUTP	NA	NA	NA	NA	NA	NA	NA	NA	NA	NA	NA	NA	NA	NA	5910.11	4263.84	NA	NA	NA	NA
ethanolamine	73049.2	19470.7	11207.6	31430.8	21061	32916	17571.5	29390.1	25927.9	88409.2	32553.8	27913	32207.6	34908.3	10308.5	NA	19573.5	20234	NA	15020.1
FAD	16058.5	11831.6	16058.9	5075.62	24513.5	6760.45	22819.3	16058.6	9296.55	9298.56	21129.9	21974.8	14367.4	10140.4	15214.6	NA	NA	17750.1	NA	10987.2
flavone	41770.2	14476.9	NA	NA	9221.71	9147.42	10185.4	26962	7960.21	9643.08	9355.42	23581.6	3831.26	20708.6	14562.4	22656.2	21546.8	31210.7	22149.8	18541.9
FMN	NA	NA	8450.57	NA	4254.76	4572.93	NA	4228.96	6090.36	NA	NA	NA	NA	NA	NA	4229.08	4226.94	NA	NA	NA
folate	47341.9	14367.3	14367.5	NA	8454.43	4227.21	5076.77	NA	6762.86	21130.4	4212.21	158906	38035.5	20158.2	NA	16059	9295.98	17750	8450.73	4226.98
fructose-1,6-bisphosphate	152195	100623	75770.5	90588.2	54036.4	228805	120312	78143	54614.9	121414	72137.9	152584	188062	115583	68944.1	125257	105524	114243	90418.3	130043
fructose-6-phosphate	57189.4	17023.5	53859	31116.1	43451.2	63347.1	44550.5	19743.4	29860.8	35111.6	23747.9	54404.6	53103	10598.3	31746.5	43522.3	67888.6	43576.1	19397.6	26440.1
fumarate	2.2455e+06	2.32882e+06	1.80968e+06	1.56091e+06	1.36809e+06	2.81213e+06	1.57029e+06	1.88876e+06	988696	2.01201e+06	1882090	2.11371e+06	1.83895e+06	1.56092e+06	2.60518e+06	2.07913e+06	1.92818e+06	2.0519e+06	1.61806e+06	1.4393e+06
GDP	NA	NA	NA	NA	NA	NA	NA	NA	NA	NA	NA	NA	NA	NA	NA	NA	NA	NA	NA	NA
Geranyl-PP	NA	6876.62	3388.45	NA	5063.14	NA	4297.06	NA	NA	NA	NA	NA	NA	NA	NA	NA	NA	3380.18	NA	NA
glucono-δ-lactone	88105.8	100616	71473.2	52656.7	78149	83043.1	135208	76690.8	49359.1	116150	95104	142907	112970	68248.5	45066.1	92293.3	74297.3	90577	37180.3	73576.7
glucosamine	5.83322e+06	5.253e+06	3.50361e+06	133851	3.56099e+06	7.2354e+06	4.00935e+06	5.56206e+06	4.55692e+06	6.47337e+06	232832	2.49083e+06	5.44121e+06	2.43066e+06	2.6148e+06	5.9039e+06	5.86512e+06	2.96632e+06	6.94256e+06	4.58571e+06
glucose-1-phosphate	2.67244e+06	878250	1.07274e+06	883688	1.24608e+06	3.01854e+06	1.46214e+06	1.01591e+06	893912	1.31094e+06	1.92995e+06	1.3718e+06	1.52621e+06	1.89517e+06	972847	1.72771e+06	838428	1.01914e+06	1.62044e+06	2.51312e+06
glucose-6-phosphate	14861.9	197863	172306	17952.5	114866	104209	169407	212728	22353.7	131565	110940	194153	133461	62115.9	235812	170100	92921.9	127893	177838	21072.2
glutamate	9.72002e+07	4.80877e+07	5.02035e+07	3.7374e+07	3.63542e+07	5.41976e+07	4.49531e+07	3.81252e+07	2.78665e+07	7.86048e+07	5.68115e+07	5.49286e+07	5.07473e+07	5.9101e+07	4.07185e+07	7.64319e+07	4.76782e+07	6.91825e+07	5.26697e+07	5.80419e+07
glutamine	4.18155e+07	1.01047e+08	9.13961e+07	5.49352e+07	9.53593e+07	9.06703e+07	8.54084e+07	7.49237e+07	6.5529e+07	6.65315e+07	6.90573e+07	8.25458e+07	1.08863e+08	6.5373e+07	5.31797e+07	6.60114e+07	8.66139e+07	8.3654e+07	8.78467e+07	7.31521e+07
glutathione	437770	430507	342546	447234	326147	225282	406728	310484	264552	325125	330182	266461	132201	324506	261278	229599	175130	198189	173263	149115
glutathione disulfide	207802	141178	91428.7	80009.9	81871.1	80603.1	91185.6	75773.7	49865.6	76378	87861.1	65088.4	43033.6	39727.3	49018.9	63393.7	40557.7	46032.4	34721.3	38034.7
glycerate	1.08952e+06	1.15069e+06	971852	856891	899660	1.50038e+06	1.32361e+06	745034	687523	1.32325e+06	934258	1.27305e+06	1.09655e+06	998976	849819	999151	999587	1.22054e+06	1.21798e+06	1.21098e+06
glycerophosphocholine	9.7349e+07	7.98212e+07	8.26468e+07	5.52374e+07	1.19236e+08	7.68418e+07	7.91517e+07	1.17916e+08	2.83564e+07	1.17688e+08	6.75615e+07	6.23676e+07	8.82619e+07	8.3147e+07	1.47137e+08	1.1202e+08	9.30086e+07	8.62494e+07	5.80339e+07	1.63964e+08
glycine	88257.8	79162.4	119116	42812.5	53025.6	86631.5	69425.4	61861.7	53259.5	92406	76114	100878	81112.3	60215.8	69297.7	81084.3	52620.9	101746	70119.4	69398.7
glycolate	255191	373290	354770	203532	341932	289703	338445	270410	79802.5	458038	284207	409838	322269	262745	208731	331522	316007	287758	488556	285211
glyoxylate	780739	655197	719982	549423	728294	887720	669062	643977	530898	751385	483070	698450	555350	590898	724343	709340	727598	537998	763703	748213
GMP	NA	3335.09	NA	3380.07	NA	NA	NA	5849.65	NA	NA	4224.57	NA	NA	3380.07	NA	5916.01	NA	NA	NA	3408.64
GTP	6028.21	27971.7	NA	5089.67	15215.8	14458.1	5781.66	NA	4727.76	3546.03	NA	NA	3989.47	7603.4	6884.25	4897.31	15214.5	NA	15214.5	NA
guanidoacetic acid	1.274e+06	1.48004e+06	1.01352e+06	972098	1.15667e+06	1.10343e+06	986231	1.65134e+06	1.0976e+06	1.4757e+06	1.48641e+06	1.24259e+06	2.58944e+06	855884	1.39698e+06	814952	1.62446e+06	1.04447e+06	1.32588e+06	2.69299e+06
guanine	10224.8	17711	28434.7	14189.2	14510.3	66157.8	710242	15924.2	6866.87	15684.5	27687.3	70494.8	66874.4	38358.6	32625.3	6115.36	25160	37754.6	117833	17870
guanosine	15576.3	65913.3	11678.5	36826.5	34654.9	18096.6	59165.4	14368.2	86212.1	29537.8	17928.6	39646.1	25129.5	5088.82	30357.2	32994.6	32011.7	13089.2	150445	9298
guanosine 5-diphosphate,3-diphosphate	7601.75	10143.2	NA	NA	3380.05	10983.6	12819.2	4131.21	NA	5915.24	11997	16903.5	6805.3	7520.76	NA	13522.1	NA	3457.86	9449.18	NA
hexose-phosphate	668954	471758	258091	169069	442594	392735	374869	235796	201556	311903	257090	332361	264715	286559	217321	321322	323385	309063	344050	210892
histidine	115203118	1.2855e+08	9.23058e+07	6.0409e+07	4.80051e+06	1.43894e+08	103904443	3.11121e+06	8.65488e+07	1.00235e+08	9.28567e+07	1.2972e+08	1.23595e+08	9.49594e+07	7.01525e+07	8.62381e+07	1.10884e+08	1.03404e+08	1.31437e+08	1.14804e+08
histidinol	28737.4	13521.3	18561	10778.3	10987.8	20280.1	13473.2	10098.3	12696	12678.4	17750.3	13514.1	30433.6	12678.4	10141	NA	16059	20285.4	8004.91	18640.2
homocysteic acid	118508	62617.4	31438	14444.4	27689.6	39296	21853.9	27557.9	25279.7	18025.2	35170.9	44449.6	22437.9	33019.4	12229.3	42296	25502.1	21147	33673.5	21653.8
homocysteine	72668.7	77760.2	15236.7	35042.2	120850	118356	68472.4	33805.9	11175	71044.5	8038.85	15206.1	61331.2	79321.6	57476.2	67532.9	77761.3	148791	11322.9	57049.4
homoserine	37733.2	31161.1	21222.4	32068.9	38254.8	35624.8	28751.9	17869.6	26725.8	47379.9	17050.3	43078.3	20041.7	14873	28316.3	20948.5	33463.3	23330.1	17378.8	7710.52
hydroxyisocaproic acid	205091	205975	187785	226202	225828	324294	290657	214482	230055	220219	374849	284947	1.09477e+06	289799	229605	1.18718e+06	269438	174292	241623	263804
hydroxyphenylacetic acid	174174	169478	77805.1	65849	164252	46577.3	81021.5	26481.9	40028.1	73662.8	53988.1	35172.7	125619	44883.8	85193.3	81046	86329.7	133927	118479	36526.6
hydroxyphenylpyruvate	1.46533e+06	1.23331e+06	1.51666e+06	1.18724e+06	1.32383e+06	1.63941e+06	1.39864e+06	1.47687e+06	1.25279e+06	1.55949e+06	882365	1.38538e+06	1.2636e+06	1.27484e+06	1.48545e+06	1.54069e+06	1.40008e+06	1.35882e+06	1.65621e+06	1.33239e+06
hydroxyproline	7.37538e+06	2.16461e+06	3.93304e+06	1.13615e+06	1.6834e+06	2.45453e+06	2.44972e+06	1.18518e+06	3.8234e+06	2.27243e+06	1.65772e+06	2.49756e+06	3.79366e+06	1.64105e+06	1.86048e+06	1.82712e+06	2.44365e+06	1.81469e+06	1.16814e+07	3.48033e+06
hypoxanthine	94678.8	73598.6	118747	55373.3	110078	108090	95351	76033.8	132571	85362	53860.5	87287	109442	79148.6	65184.6	98088.9	78122.3	65607.8	111326	104396
IDP	5013.62	6755.92	NA	NA	6737.93	NA	NA	5918.38	NA	NA	NA	NA	NA	NA	NA	NA	NA	NA	NA	NA
imidazole	25681.9	18616.4	46383.5	NA	8215.5	68487.3	25206	75519.1	20525.2	33355.5	9165.26	20241.6	10923.1	16677.9	19883.7	23168.1	45866	26471.8	27250.3	32902.5
imidazoleacetic acid	777592	96621.7	623630	355279	478212	1.23232e+06	87002.2	838991	687798	859114	511976	618343	838911	485623	445710	814947	781307	301230	912271	877753
IMP	4227.03	5070.56	NA	NA	5844.02	11868.4	6701.13	NA	NA	NA	NA	NA	18242.9	NA	5914.09	NA	7657.56	NA	NA	NA
indole	1.56864e+06	945434	1.14258e+06	602692	1.38387e+06	1.17141e+06	1.67669e+06	1.34311e+06	881046	1.56544e+06	1.52934e+06	1.64691e+06	1.78286e+06	938262	572861	1.90298e+06	1.6287e+06	880687	1.39387e+06	883066
indole-3-carboxylic acid	370585	112177	248477	113555	321941	321200	417190	163714	268053	324137	199794	361283	352604	306126	149470	199654	312980	223007	479567	389317
indoleacrylic acid	889741	796251	1.0238e+06	429494	953502	1.94467e+06	685495	618495	849870	1.23589e+06	1.01637e+06	776855	752306	590156	632396	872575	871147	797392	700573	612000
inosine	7.90304e+06	4.99457e+06	4.92188e+06	1.17952e+07	2.37713e+06	457370	3.00555e+07	1.53609e+06	2.36957e+07	1.76165e+06	758445	5.23742e+06	3.72667e+06	1.24787e+06	1.86246e+07	7.28675e+06	4.68797e+06	3.30095e+06	4.67191e+07	5.51992e+06
isocitrate	674407	384145	416256	223396	337551	806489	179565	434064	380648	379429	432961	381680	331208	281328	393245	342725	384596	362845	261480	261396
kynurenic acid	263800	196223	175484	148641	184120	480642	169578	204732	174222	289863	181687	261685	295787	188733	144920	372304	167034	181784	305929	362366
kynurenine	1.37266e+06	692560	1.06139e+06	449004	681196	960470	889119	781693	649869	1.00999e+06	682907	1.54088e+06	848459	402560	1.01685e+06	954375	774641	820077	918573	624642
lactate	195737306	167108070	1.43066e+08	6.90409e+07	116507690	1.36333e+08	1.0929e+08	113839667	8.34121e+07	1.18627e+08	1.16171e+08	1.68972e+08	1.54896e+08	114108479	8.23271e+07	1.64196e+08	1.347e+08	1.75941e+08	8.52837e+07	6.6378e+07
L-arginino-succinate	650869	526218	230128	38356.9	301761	236653	237553	133724	120224	634338	152942	345999	261981	235536	166036	316862	324014	197731	195514	136352
leucine-isoleucine	2.05878e+08	1.858e+08	2.02523e+08	1.28183e+08	2.19418e+08	2.13919e+08	2.02561e+08	1.53206e+08	1.4766e+08	1.89359e+08	1.76571e+08	2.21346e+08	2.26606e+08	2.05319e+08	1.25165e+08	1.75816e+08	1.97306e+08	1.91615e+08	203561888	2.15064e+08
lipoate	NA	NA	NA	NA	NA	NA	NA	NA	NA	4953.33	NA	NA	16903.3	NA	NA	NA	NA	NA	NA	NA
lysine	1.19121e+07	8.12759e+06	8.8565e+06	3.81553e+06	8.6671e+06	8.4002e+06	7.92294e+06	3.27235e+06	2.71936e+06	7.17714e+06	6.95453e+06	1.14146e+07	8.10341e+06	6.73348e+06	4.92935e+06	5.63517e+06	6.47887e+06	8.75849e+06	9.13665e+06	5.60451e+06
malate	7.07139e+06	7.89918e+06	5.5831e+06	5.56387e+06	4.30987e+06	7.98997e+06	4.48624e+06	5.14944e+06	3.07566e+06	4.60369e+06	7.39098e+06	5.26198e+06	4.10421e+06	2.79324e+06	1.12621e+07	4.74483e+06	4.62446e+06	6.12291e+06	4.08017e+06	3.22339e+06
maleic acid	2.20839e+06	2.13513e+06	1.84669e+06	1.77325e+06	1.55704e+06	2.55423e+06	1.65527e+06	1.88892e+06	1.04942e+06	1.88581e+06	1.76084e+06	2.14268e+06	1.75164e+06	1.61529e+06	2.34341e+06	2.17031e+06	1.96112e+06	2.09867e+06	1.41579e+06	1.6006e+06
malonyl-CoA	NA	NA	NA	NA	NA	NA	NA	NA	NA	NA	4226.89	5915.73	NA	NA	NA	NA	NA	NA	NA	NA
methionine	1.18362e+07	1.02077e+07	6.53422e+06	6.00466e+06	1.13789e+07	7.84257e+06	7.99589e+06	4.85672e+06	6.79728e+06	6.7738e+06	5.71428e+06	9.55146e+06	6.77896e+06	7.73901e+06	4.26906e+06	7.9975e+06	1.00863e+07	1.02758e+07	8.92208e+06	8.06383e+06
methionine sulfoxide	6.73501e+06	7.20611e+06	6.68881e+06	5.81802e+06	4.43606e+06	8.07279e+06	8.23999e+06	6.87126e+06	3.72187e+06	1.27477e+07	5.06084e+06	1.14963e+07	8.07846e+06	1.09546e+07	2.90126e+06	7.52179e+06	5.73172e+06	4.04245e+06	8.43072e+06	9.29366e+06
methylcysteine	3.67242e+06	3.81615e+06	3.15009e+06	2.07274e+06	4.66027e+06	3.29588e+06	3.15989e+06	2.11806e+06	2.24105e+06	2.9053e+06	2.65704e+06	3.93074e+06	3.43188e+06	4.02636e+06	2.52507e+06	4.28355e+06	3.7638e+06	5.03001e+06	3.62978e+06	3.32801e+06
methylmalonic acid	5.75822e+06	3.87858e+06	4.13879e+06	5.34052e+06	3.44263e+06	2.90378e+06	4.26192e+06	3.68048e+06	2.11494e+06	7.34513e+06	4.39455e+06	4.36516e+06	3.72803e+06	3.76579e+06	4.14452e+06	3.33155e+06	4.22776e+06	5.44253e+06	2.89011e+06	3.0015e+06
methylnicotinamide	NA	5947.73	7023.34	9144.05	NA	17660.4	10043.4	NA	9990.58	3932.42	13921.5	NA	11910.7	8713.67	NA	9998.48	NA	6039.9	NA	NA
myo-inositol	5.21785e+06	4.92964e+06	5.67058e+06	2.582e+06	4.2985e+06	8.30271e+06	4.22933e+06	4.30069e+06	3.30395e+06	5.25043e+06	4.84171e+06	8.3243e+06	4.56275e+06	3.80702e+06	3.80496e+06	4.86855e+06	4.06881e+06	5.1843e+06	5.30156e+06	2.75993e+06
N1-Methyl-2_2-pyridone-3_5-carboximide	103227	66129.4	77394.9	41295	34514.2	25866.6	63796.8	29908.5	34209.7	53980.6	43990.3	38811.9	62842.7	37475.8	55846.6	79571.9	49954.2	48233.6	84063.7	52962.7
N6-acetyl-L-lysine	8.69172e+06	4.51505e+06	5.79497e+06	4.33839e+06	5.94826e+06	7.43557e+06	4.43078e+06	6.87838e+06	1.23605e+07	6.78468e+06	8.39242e+06	8.64057e+06	6.96442e+06	6.79267e+06	5.56018e+06	4.37599e+06	6.07577e+06	7.45479e+06	7.96747e+06	3.86348e+06
N-acetyl spermidine	25368.4	11042.5	NA	56577.2	30583.7	17675.8	6110.16	23847.2	13320.3	13982.4	13784.4	21825.8	69375.2	NA	NA	13356.2	NA	12477.2	18804.5	10983.4
N-acetyl spermine	47865.7	38990.4	56217.7	85002.9	82360.4	58183.7	94653.7	47193.5	58532.1	34404.3	98765.6	35878	17411.4	95314.6	73764.1	72509.4	59494.4	71967.9	70683.4	65796.8
N-acetyl-glucosamine	208238	90009.7	162300	100053	121601	157493	116667	119877	89115.4	184043	216672	167481	255593	177773	108564	137951	167355	178300	178354	78605.9
N-acetyl-glucosamine-1-phosphate	132339	210678	65094.5	56675.2	125863	34267.8	71334.7	42425.6	30418	37551.7	150455	201921	94357	100166	34666.9	77784.8	115811	144003	69451.7	44798.6
N-acetyl-glutamate	676920	718084	133375	62182.3	597391	590595	818289	449669	824657	762501	63904.8	1.1146e+06	816964	85965	602002	115836	755814	622134	789732	196703
N-acetyl-glutamine	458110	675585	640161	303839	529089	797953	530980	623507	705932	646751	452462	788650	824021	331134	371715	516374	781539	579370	512735	638439
N-Acetyl-L-alanine	6.69345e+06	6.28498e+06	8.75072e+06	5.62964e+06	5.49868e+06	5.92449e+06	9.42099e+06	3.17662e+06	5.53676e+06	5.0552e+06	8.47089e+06	1.33195e+07	9.9075e+06	1.14388e+07	5.58408e+06	4.76877e+06	4.98183e+06	4.77519e+06	1.32495e+07	1.15991e+07
N-acetyl-L-ornithine	26669.1	10338.4	19226	22049.8	8337.66	NA	20347.4	6694.25	14232.4	38399.7	4469.5	12127.8	7159.49	5563.25	12395.9	12773.3	NA	17541.9	10617.8	NA
N-acetylputrescine	NA	49032.9	14263.3	NA	8186.19	NA	14259.1	9101.3	9930.33	20025.6	NA	NA	NA	20153.1	7566.59	6414.65	5267.41	10002.1	6339.46	NA
NAD+	NA	6760.24	NA	4224.48	NA	NA	6805.63	NA	NA	NA	NA	5071.41	NA	NA	NA	NA	NA	NA	NA	NA
NADH	NA	NA	NA	NA	NA	NA	NA	NA	NA	3447.86	NA	4220.38	NA	NA	NA	5916.2	NA	NA	NA	NA
NADP+	NA	6743.51	NA	NA	3380.19	NA	NA	NA	NA	NA	NA	5071.43	NA	NA	7471.32	NA	NA	NA	NA	NA
NADPH	NA	NA	NA	NA	NA	NA	NA	NA	NA	NA	NA	NA	NA	NA	NA	NA	NA	NA	NA	NA
N-carbamoyl-L-aspartate	280092	161013	140511	78079.1	101829	189178	199455	112219	145757	219418	205070	307716	297609	174430	82144.1	169549	160891	138694	286243	125814
Ng,NG-dimethyl-L-arginine	4.64885e+07	4.8977e+07	3.99902e+07	2.15594e+07	3.65673e+07	5.20345e+07	4.09034e+07	3.09925e+07	2.15914e+07	3.99809e+07	2.68078e+07	5.41587e+07	3.60977e+07	3.25502e+07	2.63816e+07	3.26916e+07	5.2525e+07	3.37732e+07	4.10698e+07	2.37797e+07
nicotinamide	1.07488e+06	943277	565529	244879	370379	699939	666341	277808	254753	883729	278001	1.24576e+06	703841	1.00547e+06	312907	127478	748629	1.74594e+06	534306	236486
nicotinamide riboside	6383.96	5045.39	NA	6383.51	5099.3	3539.06	14327.3	16113	4173.46	NA	7812.01	6432.19	7322.5	17853.1	4251.31	13936.6	13261.8	NA	9038.55	11887.7
nicotinamide ribotide	10805.5	NA	3523.35	4226.81	NA	NA	NA	NA	NA	4227.04	NA	3360.08	5902.56	NA	NA	NA	NA	NA	NA	NA
nicotinate	416539	489432	639590	879532	785334	666887	826020	609397	731872	539381	941726	602752	481075	801276	1.88913e+06	548245	NA	566808	466362	321982
O8P-O1P	98171.6	6461.22	16236.4	11773.1	60537	180705	NA	53306.2	15566.4	99351.3	34601.7	NA	111290	56576.1	89160.8	9453.48	592511	4041.61	328751	NA
O-acetyl-L-serine	43701.5	56211.7	44689.7	36138.9	32236.8	52729.8	42616.7	55834.9	17294.1	69978.9	49439.2	42373.4	30115.7	36248	52833.8	23319.9	51892.1	43306.5	47332.4	37377.1
OBP	37727.6	58444.4	32903.6	36731.4	23763.1	67624.4	60234.8	18301.4	41879.3	35130.7	51454.2	50355.9	27181.7	36119.6	26112.6	32688.3	48631.1	63832.6	48488.4	38669.6
ornithine	2.11915e+07	1.60915e+07	8.83196e+06	5.83255e+06	1.67138e+07	1.48535e+07	1.23151e+07	6.50136e+06	4.71004e+06	1.02575e+07	7.51127e+06	1.24303e+07	1.94327e+07	1.36224e+07	2.46302e+06	1.10201e+07	1.17057e+07	1.2489e+07	7.70016e+06	5.80944e+06
orotate	931245	976683	985170	552772	823292	1.46759e+06	803999	987248	687404	1.0121e+06	881897	840871	958250	691575	857392	847959	995361	1.0203e+06	928195	744725
orotidine-5-phosphate	70179.7	372591	89246.5	59511.1	141815	354752	153391	86596.8	129262	98959.9	64347.1	291671	154146	115372	89632.5	117576	101353	49465.9	336905	98801.1
oxaloacetate	1.14989e+06	2.78679e+06	1.51235e+06	1.56583e+06	2.44757e+06	2.05417e+06	2.00595e+06	1.62089e+06	1.08201e+06	1.73959e+06	1.77361e+06	3.27205e+06	1.61342e+06	1.30722e+06	1.47211e+06	1.46722e+06	2.5433e+06	1.41516e+06	1.2762e+06	1.13422e+06
p-aminobenzoate	2.8789e+07	3.48064e+07	3.06937e+07	1.3186e+07	3.17949e+07	3.28503e+07	2.72506e+07	2.59559e+07	3.63326e+07	2.72535e+07	1.54298e+07	3.26992e+07	3.49367e+07	3.8507e+07	2.61202e+07	2.97062e+07	3.90717e+07	3.06414e+07	2.43889e+07	3.02199e+07
pantothenate	1.0352e+06	1.10188e+06	1.16278e+06	1.46701e+06	985713	2.91176e+06	857663	1.09275e+06	850729	1.16637e+06	1.60845e+06	892803	1.03948e+06	778571	651837	704365	1.46411e+06	1.03761e+06	841429	1.15032e+06
phenylalanine	6.91224e+07	4.4254e+07	5.55032e+07	4.84074e+07	5.55413e+07	7.44495e+07	58903228	4.78564e+07	4.81384e+07	7.05198e+07	6.58115e+07	7.61103e+07	5.396e+07	5.95678e+07	6.65481e+07	4.78794e+07	6.03893e+07	6.72685e+07	5.32489e+07	8.25046e+07
phenyllactic acid	574766	435181	508821	620937	605687	600367	539923	488226	555511	587991	917528	546736	470105	694583	786204	581410	503048	493922	510898	815514
phenylpropiolic acid	1.49868e+06	1.08192e+06	623336	476684	805415	1.11061e+06	2.22404e+06	572246	745101	955714	1.13599e+06	843045	1.08628e+06	1.0363e+06	842825	1.00472e+06	754201	958333	798662	637996
phenylpyruvate	21177.3	13606	31695.2	24226.7	13038.8	10647.3	36384.3	12521.2	10529	9311.6	21457.6	31401.6	23482.5	19716.5	11315.5	29633.7	23944.1	35216.4	33585.3	33731.1
phosphocreatine	78635.9	46412.4	25839.8	15055.9	53805.3	55312.8	52024.6	54912.5	20928.2	24179.9	52801.2	64458.8	67180	58957.6	14280.5	46353.2	41894.7	17908.7	54158.2	19207.8
phosphoenolpyruvate	65120.8	158851	64658.3	45588.5	75824.2	98898.3	80701.2	185360	82962.4	81771.9	58162	100135	161749	94033	122766	131192	141884	50260.1	195206	163226
phosphorylcholine	1.79087e+06	1.57668e+06	1.48741e+06	1.46506e+06	2.384e+06	1.40949e+06	1.67457e+06	2.70467e+06	568302	2.1602e+06	971091	1.07276e+06	1.56691e+06	1.88079e+06	2.54954e+06	1.36056e+06	1.54934e+06	1.31802e+06	1.21538e+06	3.29232e+06
p-hydroxybenzoate	5.61195e+06	7.84933e+06	6.23291e+06	4.39391e+06	9.60949e+06	1.6538e+07	8.19984e+06	5.48091e+06	7.69451e+06	2.14955e+07	5.59181e+06	8.73754e+06	8.16462e+06	1.13281e+07	8.02343e+06	4.88946e+06	6.11365e+06	1.56206e+07	5.6154e+06	1.20161e+07
prephenate	5915.96	NA	NA	NA	NA	NA	NA	NA	5071.62	NA	NA	NA	NA	NA	NA	NA	5918.47	NA	NA	NA
proline	1.20066e+08	1.09806e+08	1.6609e+08	7.20123e+07	1.26825e+08	1.60171e+08	1.28321e+08	7.57926e+07	1.01195e+08	1.2073e+08	1.06761e+08	1.27819e+08	1.18079e+08	9.74869e+07	8.23816e+07	1.04778e+08	1.10083e+08	104353803	1.29394e+08	1.15627e+08
propionyl-CoA	NA	NA	NA	NA	NA	NA	NA	NA	NA	NA	NA	3380.11	NA	NA	NA	NA	NA	NA	NA	5071.35
purine	1.19901e+06	636787	784303	596801	892383	1.24337e+06	1.09251e+06	692519	530448	1.07226e+06	890357	984318	860946	1.1449e+06	1.06966e+06	782207	1.04571e+06	1.02647e+06	753805	973223
putrescine	109265	59301.5	144385	89376.7	73530.2	78396.2	131513	69192.3	48363.4	75211.9	30367.2	75528.2	44251.8	51020.1	80805	46651.4	167850	60411.6	42931.8	79971.3
pyridoxamine	NA	NA	NA	NA	NA	NA	NA	NA	5136.61	NA	NA	NA	NA	NA	NA	NA	5955.7	NA	NA	NA
pyridoxine	4224.76	4197.21	NA	5012.96	NA	4224.46	6742.27	5704.32	11060.7	6701.86	5071.57	NA	7609.17	5047.88	NA	NA	3356.83	10993.6	4214.82	NA
pyroglutamic acid	2.25691e+06	1.8972e+06	1.83612e+06	1.32429e+06	1.99154e+06	3.62888e+06	1.90768e+06	1.76562e+06	1.29383e+06	1.63738e+06	2.01745e+06	2.5498e+06	2.18933e+06	1.77001e+06	1.28317e+06	2.17925e+06	1.63985e+06	2.29285e+06	2.26857e+06	3.85589e+06
pyrophosphate	224215	149609	121538	229864	119205	289740	246089	144508	184485	203368	282361	214956	190804	173816	233870	170767	416414	155813	236937	191359
pyruvate	78915.6	119027	67323.6	73820	70039	53393.5	62414	50920.6	42523.2	59244.7	72467.3	41028.9	101739	53353.4	46400.6	103597	71335.8	60231.9	52701.4	60487.8
quinolinate	3.83096e+06	2.50787e+06	4.6568e+06	2.83429e+06	4.46734e+06	4.15777e+06	4.04648e+06	2.13194e+06	1.81017e+06	2.70936e+06	4.27458e+06	5.45e+06	392841	5.5542e+06	823734	2.23483e+06	1.51311e+06	3.85448e+06	364534	3.03727e+06
retinoic acid	16343.2	50900.5	96668.5	111463	78733.6	39403	66258.1	127827	48007.1	145266	185740	73991.8	100870	92556.1	121671	88715.1	55706.7	59983.6	95760.7	99418
riboflavin	12201.1	35567.8	31627.2	7544.39	12691.9	11980.7	9338.79	7588.8	NA	35535.1	7650.49	7537.79	24473.3	NA	12604	11892.7	33113.9	18187.5	31739.5	17919.7
ribose-phosphate	132990	86681.1	51350.7	48359.8	117437	34482.1	97803.4	75358.2	66218.9	137255	45999.5	89190.1	102117	45862.6	87494	47332.5	103160	54400.8	96781.3	70719.7
S-adenosyl-L-homocysteine	454635	351054	232417	121252	349976	312980	241421	305727	172426	361921	298837	457856	355703	273461	333687	211001	286828	486238	234597	190138
S-adenosyl-L-methioninamine	6292.66	32561.6	16748.5	45141.7	32851.3	NA	7952.94	20714	75887	14386.5	33414.8	15466.4	15405.8	NA	21628.6	NA	NA	NA	26385.5	56933.4
S-adenosyl-L-methionine	44777.9	44065.8	46472.4	6810.25	42083.5	40438.2	5071.47	12680.1	35503.3	22697.2	22689.4	30493.8	17825.4	25225.4	11841.2	24507.3	18579.4	41425.2	38172.3	11829.2
sarcosine	3.32524e+07	2.32869e+07	2.55389e+07	1.427e+07	2.72552e+07	3.13296e+07	2.68073e+07	1.96435e+07	2.07725e+07	2.40032e+07	2.60733e+07	3.4186e+07	2.91734e+07	2.25077e+07	2.16555e+07	2.95034e+07	2.71855e+07	2.47159e+07	2.79525e+07	2.89343e+07
SBP	373075	146730	161540	128851	215455	172398	196554	145389	169531	157385	599610	216652	191761	174523	163392	166001	75634	223271	184675	198869
serine	2.90058e+07	2.22366e+07	2.21653e+07	1.5402e+07	1.8949e+07	2.61638e+07	2.66916e+07	1.65906e+07	1.50095e+07	2.7459e+07	2.35338e+07	2.00799e+07	2.63095e+07	2.29736e+07	1.59577e+07	2.26586e+07	2.68828e+07	2.61009e+07	2.33834e+07	2.12927e+07
shikimate	NA	NA	NA	NA	NA	NA	NA	NA	NA	NA	NA	NA	NA	NA	NA	NA	NA	NA	NA	NA
shikimate-3-phosphate	NA	NA	NA	NA	NA	NA	NA	NA	NA	NA	NA	NA	NA	NA	NA	NA	NA	NA	NA	NA
S-methyl-5-thioadenosine	4372.77	5010.29	8451.91	NA	3427.62	2530.38	NA	NA	2560.35	2509.06	5915.88	3276.03	2509.07	NA	5946.51	4706.59	11833.5	8821.38	3273.57	NA
sn-glycerol-3-phosphate	5.14386e+06	7.17179e+06	2.5259e+06	1.42241e+06	5.59442e+06	1.1139e+06	9.31998e+06	3.37966e+06	243115	3.18319e+06	2.55336e+06	3.95053e+06	2.58056e+06	3.74815e+06	1.88468e+06	1.38809e+06	7.55366e+06	3.85276e+06	2.61762e+06	2.4142e+06
spermidine	374648	414046	519593	651145	704688	523870	514454	724655	393213	607482	461976	346109	407923	714388	336686	535245	504023	601570	557088	769813
spermine	330684	173894	299751	430335	318646	324918	331866	317857	348175	256877	372259	285330	195244	370527	248427	198662	276524	256614	263896	334516
S-ribosyl-L-homocysteine	574118	974711	486993	157474	540968	1.94751e+06	1.10305e+06	759876	1.3262e+06	1.0464e+06	327854	704937	1.0708e+06	658443	298451	888316	938157	399664	773356	1.42306e+06
succinate	4.90057e+06	3.64406e+06	3.73866e+06	4.73855e+06	2.89801e+06	2.91099e+06	3.45334e+06	3.02635e+06	1.79137e+06	7.36967e+06	4.21563e+06	3.82839e+06	3.56286e+06	3.66357e+06	3.69782e+06	2.78699e+06	3.37184e+06	4.36348e+06	2.51382e+06	2.907e+06
succinyl-CoA-methylmalonyl-CoA	NA	NA	NA	NA	NA	NA	NA	NA	NA	NA	NA	NA	NA	NA	NA	NA	NA	NA	NA	NA
succinyl-CoA	NA	NA	NA	NA	NA	NA	NA	NA	NA	NA	NA	NA	NA	NA	NA	NA	NA	NA	NA	NA
taurine	5.79382e+07	5.15458e+07	4.58026e+07	2.61014e+07	3.66585e+07	3.05464e+07	2.34325e+07	2.56933e+07	1.33382e+07	4.29139e+07	4.03996e+07	5.29182e+07	5.11709e+07	3.92261e+07	1.02057e+07	5.64203e+07	4.20046e+07	5.02427e+07	2.25095e+07	1.30228e+07
taurodeoxycholic acid	6052.72	25928.3	22253.2	13514.8	5615.66	30554.9	13422.9	35740.5	23629.9	14064.9	15964.1	20163.2	40523.1	7140.38	8676.27	38757.6	26617.8	13240.3	19332.8	23456.6
thiamine	NA	8287.07	9861.67	6738.74	13559.9	12488.8	NA	NA	NA	NA	NA	NA	9257.19	NA	7540.13	NA	NA	NA	NA	10163.2
thiamine pyrophosphate	8488.64	10202.3	8451.66	NA	NA	4163.05	15857.2	18594.6	12000.6	NA	7607.17	5076.67	16059.2	11752.8	NA	21842.8	NA	7607.21	7604.59	28740.2
thiamine-phosphate	NA	NA	3380.14	NA	NA	NA	NA	NA	NA	NA	NA	NA	NA	NA	NA	NA	NA	NA	NA	NA
threonine	4.83621e+07	3.28223e+07	2.63662e+07	1.44136e+07	2.6676e+07	3.61132e+07	3.22229e+07	2.53355e+07	3.12384e+07	2.89062e+07	4.80271e+07	3.97521e+07	3.61746e+07	3.14954e+07	1.99661e+07	2.04094e+07	2.59592e+07	3.27416e+07	4.42868e+07	3.8087e+07
thymidine	12631	9265.27	10584.3	7294.87	16409.8	9343.02	11802.2	12382.1	12532.7	5479.58	7580.57	27416.6	9625.88	7569.04	8322.24	NA	23442.5	6793.68	22774.1	11538.5
thymine	9578.96	46874.6	15889.4	56409.6	37653.9	11556.9	21808	5636.14	9960.23	33095.1	23779.6	53547.2	39543.5	18637.2	38180	30416.9	18531.4	NA	21126.8	27372
trans, trans-farnesyl diphosphate	14367.4	5060.61	4193.31	NA	NA	15192.2	4210.58	NA	7508.67	NA	12594.2	7461.29	16061.9	15207.9	5071.71	8367.53	23640.5	17711.2	10198.5	8447.68
trehalose-6-phosphate	11815	22728.8	15857.9	4228.99	8483.55	17750.1	17621.9	11032.7	5071.55	20208.4	6359.48	17617.4	21127.9	11840	12252.9	5890.62	33772.8	12771.6	13212.8	7898.09
trehalose-sucrose	681662	258907	536128	386925	472248	1.67095e+06	607872	315079	573871	415641	693864	562896	631295	670701	1.21677e+06	434357	433558	320947	564651	453742
tryptophan	3.3992e+07	2.26798e+07	1.47581e+07	13901602	2.97058e+07	1.56466e+07	3.96468e+07	2.46122e+07	1.99581e+07	2.78466e+07	27122254	3.45952e+07	3.03104e+07	2.26559e+07	8.72644e+06	2.97357e+07	3.28071e+07	3.07293e+07	3.65099e+07	3.18705e+07
tyrosine	1.05452e+07	7.0032e+06	7.74936e+06	4.9474e+06	1.26388e+07	7.78028e+06	8.80066e+06	5.18676e+06	6.73409e+06	8.52291e+06	6.88197e+06	1.18224e+07	8.80351e+06	9.9438e+06	5.54611e+06	1.09678e+07	9.73093e+06	8.43945e+06	9.6926e+06	7.99195e+06
UDP-D-glucose	NA	NA	NA	6760.46	NA	NA	NA	NA	NA	NA	NA	4216.22	NA	NA	NA	NA	NA	NA	NA	NA
UDP-D-glucuronate	5934.34	5069.66	NA	NA	NA	NA	9278.59	5916.81	NA	NA	NA	NA	NA	5917.45	NA	NA	NA	NA	5913.41	NA
UDP-N-acetyl-glucosamine	NA	NA	NA	NA	NA	NA	NA	NA	NA	NA	NA	NA	NA	NA	NA	NA	4262.38	NA	NA	NA
UDP	NA	10110.4	4927.54	4175.31	NA	NA	9111.84	4975.18	7476.24	NA	NA	NA	NA	NA	5861.25	NA	NA	NA	NA	NA
UMP	NA	NA	NA	NA	NA	4166.61	NA	NA	NA	NA	6757.45	NA	NA	6762.43	NA	NA	NA	NA	NA	NA
uracil	410734	302830	286158	970756	199434	530404	429103	272058	303767	519504	222866	371933	503210	487603	473228	283082	879886	599787	345000	486587
urea	3.26125e+07	3.20017e+07	2.78596e+07	1.26319e+07	2.37171e+07	2.51342e+07	3.36489e+07	2.03707e+07	2.92916e+07	2.72899e+07	3.09696e+07	3.61491e+07	3.98639e+07	3.97288e+07	1.28823e+07	1.6166e+07	3.43227e+07	1.93081e+07	4.26648e+07	2.23091e+07
uric acid	5.62674e+07	6.3236e+07	4.67898e+07	5.00611e+07	6.68801e+07	9.17895e+07	6.56048e+07	7.6389e+07	4.30701e+07	6.26727e+07	7.33176e+07	6.70743e+07	7.93404e+07	4.03451e+07	5.5302e+07	6.26995e+07	8.05341e+07	4.65535e+07	6.71469e+07	5.17662e+07
uridine	NA	NA	11597	9595.8	4888.65	NA	NA	12841.3	NA	NA	NA	NA	15973.5	NA	NA	8572.75	6047.64	10280.3	NA	16468.6
UTP	8448.77	5915.93	9699.91	NA	5069.17	5652.83	5889.7	NA	NA	NA	NA	NA	NA	4968.74	NA	10138.9	NA	NA	NA	NA
valine	7.63584e+06	5.98644e+06	6.37277e+06	4.47739e+06	7.22627e+06	4.42541e+06	8.60221e+06	4.83055e+06	4.60895e+06	7.34554e+06	3.67364e+06	6.93132e+06	6.94496e+06	7.0984e+06	3.18339e+06	6.19177e+06	8.58226e+06	5.86434e+06	7.51404e+06	7.19657e+06
xanthine	2.26986e+07	1.33729e+07	1.78342e+07	1.32611e+07	1.25215e+07	1.32895e+07	1.50977e+07	1.06957e+07	9.28535e+06	1.68868e+07	8.49148e+06	1.20527e+07	1.0061e+07	1.15905e+07	1.11181e+07	1.38149e+07	1.3568e+07	1.12311e+07	1.34303e+07	9.37283e+06
xanthosine	400912	194476	49361.3	57487.1	55005.8	59890.6	171511	81652	55538.4	221907	250522	228443	56765.7	54585.7	158498	240784	215214	247034	301242	55544.4
xanthosine-5-phosphate	NA	NA	NA	NA	NA	NA	NA	NA	NA	NA	NA	NA	NA	NA	NA	NA	NA	NA	NA	NA
xanthurenic acid	808423	646873	581786	766936	1.15217e+06	576411	840889	851070	952390	1.06722e+06	1.1248e+06	1.23997e+06	748192	898821	467741	1.10512e+06	1.39076e+06	824069	1.07633e+06	1.06378e+06
